# Supplementary material for: Proteomic View of the Crosstalk between Lactobacillus mucosae and Intestinal Epithelial Cells in Co-culture Revealed by Q Exactive-Based Quantitative Proteomics
Source: Front Microbiol. 2017 Dec 12;8:2459. doi: 10.3389/fmicb.2017.02459 (PMC5732961; doi:10.3389/fmicb.2017.02459)
Supplement: Supplementary file 2 [file Table_1.XLSX]

## Sheet: Sheet1
Table S1. Differentially expressed proteins (DEP) in L. mucosae LM1 after co-culture with IPEC-J2 cells
Name*	Control_1 (C1)	Control_2 (C2)	Control_3 (C3)	Control_4 (C4)	Treatment_1 (T1)	Treatment_2 (T2)	Treatment_3 (T3)	Treatment_4 (T4)	log2 Fold Change **	Fold change	Up/Down Regulation
LBLM1_00260	46281000	66190000	44214000	54695000	0	0	0	0	-Inf	0	Down ↓
LBLM1_00270†	13880000	22010000	16894000	23308000	0	0	0	0	-Inf	0	Down ↓
LBLM1_00480	86139000	16763000	104550000	116080000	0	0	0	0	-Inf	0	Down ↓
LBLM1_00540	23742000	38153000	25306000	33837000	0	0	0	0	-Inf	0	Down ↓
LBLM1_00720	25176000	31415000	21759000	27943000	0	0	0	0	-Inf	0	Down ↓
LBLM1_00940	12073000	15314000	13214000	12630000	0	0	0	0	-Inf	0	Down ↓
LBLM1_01040	50770000	107280000	54227000	65481000	0	0	0	0	-Inf	0	Down ↓
LBLM1_01480	45407000	70950000	49302000	64566000	0	0	0	0	-Inf	0	Down ↓
LBLM1_01570	13273000	18386000	11953000	14867000	0	0	0	0	-Inf	0	Down ↓
LBLM1_02350	30208000	36673000	22159000	29599000	0	0	0	0	-Inf	0	Down ↓
LBLM1_03340	12935000	17750000	13334000	16026000	0	0	0	0	-Inf	0	Down ↓
LBLM1_03440	30405000	49969000	28981000	32803000	0	0	0	0	-Inf	0	Down ↓
LBLM1_04180‡	10402000	13023000	9860500	10888000	0	0	0	0	-Inf	0	Down ↓
LBLM1_04580	95394000	107740000	89765000	92100000	0	0	0	0	-Inf	0	Down ↓
LBLM1_04660	22689000	37963000	28851000	31614000	0	0	0	0	-Inf	0	Down ↓
LBLM1_04940	23580000	36704000	24768000	29053000	0	0	0	0	-Inf	0	Down ↓
LBLM1_05600	91007000	137700000	92839000	102280000	0	0	0	0	-Inf	0	Down ↓
LBLM1_05710	42294000	62798000	38575000	53296000	0	0	0	0	-Inf	0	Down ↓
LBLM1_07020	52987000	64549000	51882000	42295000	0	0	0	0	-Inf	0	Down ↓
LBLM1_07390	12093000	14331000	12559000	13643000	0	0	0	0	-Inf	0	Down ↓
LBLM1_07580	45496000	70252000	43011000	50358000	0	0	0	0	-Inf	0	Down ↓
LBLM1_08370	89196000	164980000	77904000	138480000	0	0	0	0	-Inf	0	Down ↓
LBLM1_08540	76144000	91753000	76972000	84721000	0	0	0	0	-Inf	0	Down ↓
LBLM1_09490	28430000	51045000	24592000	38101000	0	0	0	0	-Inf	0	Down ↓
LBLM1_09740	14807000	23468000	16710000	21131000	0	0	0	0	-Inf	0	Down ↓
LBLM1_10850	50157000	39458000	26561000	36402000	0	0	0	0	-Inf	0	Down ↓
LBLM1_10880	43996000	84132000	70921000	69490000	0	0	0	0	-Inf	0	Down ↓
LBLM1_10970	27071000	49899000	30512000	34480000	0	0	0	0	-Inf	0	Down ↓
LBLM1_15200	27785000	38408000	30033000	35969000	0	0	0	0	-Inf	0	Down ↓
LBLM1_15610	20291000	38741000	18688000	21437000	0	0	0	0	-Inf	0	Down ↓
LBLM1_15630	106620000	129080000	102820000	110680000	0	0	0	0	-Inf	0	Down ↓
LBLM1_15900	21423000	33920000	20011000	23930000	0	0	0	0	-Inf	0	Down ↓
LBLM1_16350	64479000	115930000	62839000	70688000	0	0	0	0	-Inf	0	Down ↓
LBLM1_16890	19418000	28518000	20189000	25219000	0	0	0	0	-Inf	0	Down ↓
LBLM1_17480	36656000	48268000	41006000	45895000	0	0	0	0	-Inf	0	Down ↓
LBLM1_17500	26812000	56844000	30946000	28100000	0	0	0	0	-Inf	0	Down ↓
LBLM1_18110	86497000	141130000	83764000	119950000	0	0	0	0	-Inf	0	Down ↓
LBLM1_19400	23534000	31187000	23286000	39903000	0	0	0	0	-Inf	0	Down ↓
LBLM1_19670	123910000	120270000	95204000	111710000	0	0	0	0	-Inf	0	Down ↓
LBLM1_20090	24775000	42310000	29853000	31809000	0	0	0	0	-Inf	0	Down ↓
LBLM1_20520	28584000	41051000	28012000	32388000	0	0	0	0	-Inf	0	Down ↓
LBLM1_20600	119090000	161640000	108010000	131540000	0	0	0	0	-Inf	0	Down ↓
LBLM1_20720	34400000	51184000	31438000	31482000	0	0	0	0	-Inf	0	Down ↓
LBLM1_20920‡	49983000	75464000	49703000	65774000	0	0	0	0	-Inf	0	Down ↓
LBLM1_21260	48564000	69978000	47061000	53728000	0	0	0	0	-Inf	0	Down ↓
LBLM1_21340	70478000	100510000	70520000	76191000	0	0	0	0	-Inf	0	Down ↓
LBLM1_22190	53365000	58398000	45502000	58861000	0	0	0	0	-Inf	0	Down ↓
LBLM1_22200	51007000	73272000	53386000	60675000	0	0	0	0	-Inf	0	Down ↓
LBLM1_03350	0	0	0	0	18667000	17637000	22182000	16699000	Inf	Inf	Up ↑
LBLM1_04720	0	0	0	0	30424000	33509000	52027000	53705000	Inf	Inf	Up ↑
LBLM1_07090	0	0	0	0	20058000	14009000	16276000	21733000	Inf	Inf	Up ↑
LBLM1_14990	0	0	0	0	69414000	52556000	65881000	55364000	Inf	Inf	Up ↑
LBLM1_17940	0	0	0	0	12868000	10772000	11753000	14170000	Inf	Inf	Up ↑
LBLM1_08000	25305000	0	22879000	0	190850000	182400000	164040000	175790000	3.88744	14.7991	Up ↑
LBLM1_03790‡	1597600000	184710000	1596900000	326520000	7143900000	7014600000	7677400000	2696700000	2.72687	6.62018	Up ↑
LBLM1_17350	135990000	146050000	118970000	148150000	406340000	496800000	460880000	513350000	1.77341	3.41862	Up ↑
LBLM1_01170	10157000	24062000	0	21205000	30810000	31825000	34042000	62884000	1.52553	2.87892	Up ↑
LBLM1_17080	50353000	82961000	55339000	141680000	238580000	249130000	214390000	233230000	1.50155	2.83148	Up ↑
LBLM1_12600	123300000	207850000	94457000	110140000	353710000	278140000	337340000	281770000	1.22341	2.33498	Up ↑
LBLM1_08510	2012600000	334790000	2006800000	867890000	2837100000	2984100000	3081600000	2826600000	1.16743	2.24612	Up ↑
LBLM1_21080	67411000	122910000	69648000	94414000	197130000	189540000	194530000	196080000	1.13312	2.19333	Up ↑
LBLM1_19970	97111000	148090000	75033000	60495000	199420000	218410000	200400000	210900000	1.12283	2.17774	Up ↑
LBLM1_19480	99183000	129890000	116000000	156330000	281810000	220130000	326830000	207800000	1.04778	2.06734	Up ↑
LBLM1_08950	336690000	970990000	369590000	934780000	899640000	1327900000	1278900000	1510000000	0.941481	1.9205	Up ↑
LBLM1_19010	155780000	99403000	80121000	84509000	190520000	241070000	180910000	192430000	0.939116	1.91735	Up ↑
LBLM1_18980	2734400000	686130000	2289300000	2527600000	3356700000	3494500000	4107400000	2996200000	0.760495	1.69407	Up ↑
LBLM1_07520	175370000	160860000	149090000	216510000	285390000	320730000	346330000	234390000	0.757932	1.69106	Up ↑
LBLM1_15720	61900000000	49100000000	58700000000	45800000000	91400000000	87400000000	88600000000	94300000000	0.747106	1.67842	Up ↑
LBLM1_16550	553950000	864770000	641190000	675150000	1176100000	1173800000	999530000	1100300000	0.702145	1.62692	Up ↑
LBLM1_16590	315210000	438630000	312270000	327940000	557500000	539440000	575330000	561330000	0.680089	1.60224	Up ↑
LBLM1_16920	29646000	41550000	25565000	31365000	55962000	46582000	39165000	54022000	0.611309	1.52764	Up ↑
LBLM1_05240	164400000	225130000	156010000	115800000	238010000	244240000	246610000	221360000	0.522869	1.43681	Up ↑
LBLM1_10260	505960000	723480000	504800000	481150000	771640000	800870000	725870000	744360000	0.45781	1.37346	Up ↑
LBLM1_14900	3942900000	5390100000	4142800000	4208400000	6297900000	6185800000	5890400000	5598400000	0.438919	1.35559	Up ↑
LBLM1_18690	340670000	346440000	374660000	348510000	432380000	419040000	436270000	414640000	0.271529	1.20709	Up ↑
LBLM1_18400	20000000000	24300000000	21300000000	20000000000	25100000000	24900000000	25200000000	24000000000	0.212729	1.15888	Up ↑
LBLM1_05360	78303000	97283000	80014000	91138000	71775000	74765000	67585000	75346000	-0.260427	0.834841	Down ↓
LBLM1_02930	13500000000	14300000000	13100000000	12200000000	11400000000	11200000000	10400000000	11200000000	-0.264665	0.832392	Down ↓
LBLM1_06940	20091000	23934000	21486000	22897000	17590000	21147000	17912000	16248000	-0.278317	0.824552	Down ↓
LBLM1_08930	1534400000	1809600000	1734700000	1637500000	1450000000	1315800000	1288400000	1345500000	-0.314766	0.803981	Down ↓
LBLM1_21050	58291000	58700000	52009000	56814000	46241000	43899000	42661000	44612000	-0.348023	0.78566	Down ↓
LBLM1_16080	818860000	1053900000	834310000	939840000	692460000	663430000	730960000	716880000	-0.379327	0.768796	Down ↓
LBLM1_03910	18900000000	21900000000	17400000000	18700000000	13800000000	15100000000	15300000000	14800000000	-0.382269	0.76723	Down ↓
LBLM1_01520	15900000000	19900000000	15600000000	17200000000	12900000000	12600000000	13700000000	13400000000	-0.383146	0.766764	Down ↓
LBLM1_00250	202360000	138500000	185970000	191620000	120830000	140350000	149530000	137900000	-0.389107	0.763602	Down ↓
LBLM1_01650	2139800000	2194300000	2275600000	2273100000	1614300000	1719400000	1751900000	1668500000	-0.395251	0.760357	Down ↓
LBLM1_03450	83004000	107800000	93693000	99276000	67204000	62418000	80921000	78841000	-0.407268	0.75405	Down ↓
LBLM1_20990‡	2661800000	3130200000	2935100000	3240000000	2086300000	2250000000	2450000000	2193300000	-0.41435	0.750357	Down ↓
LBLM1_10340	3185400000	4481100000	3345300000	3514200000	2840000000	2920300000	2560200000	2555300000	-0.417516	0.748713	Down ↓
LBLM1_02620	1080500000	1046400000	909770000	846970000	844990000	674370000	701040000	681290000	-0.420516	0.747157	Down ↓
LBLM1_20070	557120000	721690000	520110000	572760000	483650000	399060000	453930000	429440000	-0.425359	0.744654	Down ↓
LBLM1_18300	4814500000	6731800000	4883200000	5518200000	3838300000	3944600000	4083700000	4473900000	-0.425618	0.74452	Down ↓
LBLM1_10330	1371500000	1021800000	1282200000	1307100000	907290000	903410000	959050000	921630000	-0.432739	0.740854	Down ↓
LBLM1_02970	543330000	659420000	544620000	629720000	391950000	440700000	468340000	453180000	-0.438408	0.737949	Down ↓
LBLM1_22390	925850000	793950000	921170000	916530000	638440000	649250000	638780000	658570000	-0.460677	0.726645	Down ↓
LBLM1_01670	184100000	259920000	188700000	238160000	160290000	151110000	149930000	167780000	-0.469162	0.722384	Down ↓
LBLM1_00850	92891000	132790000	103070000	119840000	80338000	75213000	85610000	77995000	-0.491139	0.711463	Down ↓
LBLM1_21500	1760900000	2542600000	1780400000	2096200000	1344100000	1468300000	1500000000	1406700000	-0.51633	0.699148	Down ↓
LBLM1_15410	1883600000	2585800000	1905700000	2115700000	1405300000	1542900000	1525800000	1453100000	-0.518574	0.698061	Down ↓
LBLM1_04230‡	647940000	863180000	613820000	733560000	498320000	506400000	490430000	493670000	-0.523346	0.695757	Down ↓
LBLM1_15620	220060000	245940000	212820000	219840000	148850000	153720000	165440000	155480000	-0.527409	0.6938	Down ↓
LBLM1_18920	339720000	460350000	389530000	446910000	264570000	269950000	301560000	298810000	-0.52807	0.693482	Down ↓
LBLM1_14890	439860000	625740000	449070000	494110000	339230000	336090000	358940000	357250000	-0.529668	0.692714	Down ↓
LBLM1_10030	815260000	1174400000	864830000	979630000	670100000	582880000	672710000	727030000	-0.531423	0.691872	Down ↓
LBLM1_12470	358350000	467860000	352380000	374860000	241250000	286300000	273200000	272330000	-0.533718	0.690772	Down ↓
LBLM1_16120	1519800000	1712200000	1446600000	1557700000	1149200000	976760000	1060300000	1110000000	-0.537609	0.688912	Down ↓
LBLM1_21200	880810000	1263500000	981270000	1141100000	718800000	749170000	755970000	704020000	-0.543218	0.686238	Down ↓
LBLM1_10810	38789000	48508000	36130000	37793000	35558000	24928000	20284000	29738000	-0.54488	0.685448	Down ↓
LBLM1_02500	2184800000	3319100000	2279400000	2725800000	1700600000	1812200000	1836800000	1816300000	-0.552419	0.681876	Down ↓
LBLM1_03000	4094600000	6040200000	4360000000	4677700000	3159600000	3169300000	3486200000	3170400000	-0.562137	0.677298	Down ↓
LBLM1_18180	933380000	1333900000	932630000	1007800000	598190000	730060000	697220000	820460000	-0.564135	0.676361	Down ↓
LBLM1_05490	904090000	1337200000	933850000	933250000	684080000	658550000	713340000	715040000	-0.568161	0.674476	Down ↓
LBLM1_03190	4801800000	7240300000	4846600000	5404600000	3654500000	3717700000	3827700000	3773500000	-0.574208	0.671655	Down ↓
LBLM1_04960	3696600000	4998900000	3231400000	3618500000	2709600000	3137400000	2511400000	2069200000	-0.576081	0.670784	Down ↓
LBLM1_01680	555640000	742490000	502600000	703930000	404780000	423790000	452180000	392880000	-0.581634	0.668206	Down ↓
LBLM1_15690	6794200000	9784800000	7110400000	8040000000	5116100000	5415100000	5409500000	5209300000	-0.585163	0.666574	Down ↓
LBLM1_06910	3351800000	4373300000	3458800000	3821100000	2401300000	2514400000	2489600000	2568500000	-0.589228	0.664698	Down ↓
LBLM1_17110	30958000	43972000	30360000	33506000	23558000	24554000	23874000	20064000	-0.592476	0.663204	Down ↓
LBLM1_04140‡	275020000	405870000	278550000	315660000	204810000	199690000	220040000	220920000	-0.592802	0.663054	Down ↓
LBLM1_17310	242410000	375550000	257360000	280880000	190080000	190070000	181020000	203760000	-0.595991	0.66159	Down ↓
LBLM1_16580	616840000	836810000	585980000	696340000	486340000	486820000	478490000	356680000	-0.597394	0.660947	Down ↓
LBLM1_05290	2320500000	2827300000	2146300000	2946900000	1709300000	1617600000	1946100000	1490000000	-0.598621	0.660385	Down ↓
LBLM1_16870	549060000	771380000	505400000	673060000	413120000	408480000	426470000	400170000	-0.600367	0.659586	Down ↓
LBLM1_00750	1119700000	1530000000	1180000000	1481300000	852260000	852070000	888980000	901050000	-0.603955	0.657948	Down ↓
LBLM1_19330	173390000	202460000	220710000	181330000	108550000	149150000	141630000	111320000	-0.607231	0.656455	Down ↓
LBLM1_10350	6841500000	10200000000	6546500000	7605800000	5354500000	4823500000	5054800000	5239900000	-0.607558	0.656307	Down ↓
LBLM1_19220	692070000	1034500000	705140000	754650000	503930000	509870000	563070000	513350000	-0.608254	0.65599	Down ↓
LBLM1_17330	460470000	511550000	429540000	558460000	308640000	350030000	303350000	321240000	-0.611055	0.654718	Down ↓
LBLM1_04880	1061200000	1575900000	1111200000	1318900000	749670000	844320000	884960000	823730000	-0.617552	0.651776	Down ↓
LBLM1_18590	886600000	1380000000	915410000	994230000	660630000	669390000	715450000	674370000	-0.618683	0.651265	Down ↓
LBLM1_19070	420020000	614000000	432290000	493140000	297430000	345830000	316870000	315690000	-0.619024	0.651111	Down ↓
LBLM1_19390	158740000	227710000	173610000	178940000	116620000	115990000	122620000	124840000	-0.62233	0.649621	Down ↓
LBLM1_21400	639340000	891300000	660070000	743660000	488310000	428880000	491080000	494120000	-0.625238	0.648313	Down ↓
LBLM1_19940	500140000	692260000	449250000	446540000	311460000	299460000	431710000	310950000	-0.625473	0.648207	Down ↓
LBLM1_07440	1248200000	1777200000	1167400000	1390000000	908460000	895100000	892350000	922200000	-0.625753	0.648082	Down ↓
LBLM1_15960	999450000	1479200000	1030500000	1109400000	698140000	748740000	749410000	793840000	-0.627232	0.647417	Down ↓
LBLM1_08700	59904000	77096000	69347000	69218000	43790000	40555000	49424000	44499000	-0.628345	0.646918	Down ↓
LBLM1_14880	1482400000	2121300000	1390000000	1550200000	1009300000	1084300000	1057300000	1081100000	-0.628811	0.646709	Down ↓
LBLM1_02670	533700000	724460000	467810000	605330000	351900000	404700000	366320000	382070000	-0.631381	0.645558	Down ↓
LBLM1_18610	3684500000	5566200000	3879300000	4410000000	2663300000	2849200000	2903200000	2905300000	-0.631647	0.645439	Down ↓
LBLM1_03140	2951300000	2694200000	3051100000	3570000000	1900000000	2164800000	2095900000	1739200000	-0.634829	0.644017	Down ↓
LBLM1_21060	1600000000	2429300000	1528300000	1919200000	1161900000	1206700000	1219100000	1220700000	-0.636864	0.643109	Down ↓
LBLM1_16840	1229500000	1646600000	1390200000	1744900000	953930000	1027400000	898020000	982650000	-0.638305	0.642467	Down ↓
LBLM1_03080	5118200000	6808600000	5107700000	5307800000	3468900000	3744500000	3529600000	3607100000	-0.638717	0.642284	Down ↓
LBLM1_03770‡	3324200000	5183100000	3354200000	3816800000	2404600000	2602900000	2572600000	2474200000	-0.640956	0.641288	Down ↓
LBLM1_20480	6836600000	9865500000	6861500000	7593200000	4861100000	5072800000	4979500000	5066600000	-0.64099	0.641273	Down ↓
LBLM1_07780	495470000	726370000	516520000	540170000	353410000	347540000	375710000	378550000	-0.646876	0.638662	Down ↓
LBLM1_20640	979530000	1525600000	1112700000	1114500000	721180000	734340000	777540000	789140000	-0.646952	0.638628	Down ↓
LBLM1_04830	4590000000	6332200000	4730700000	5328800000	3250700000	3342500000	3440600000	3359700000	-0.647599	0.638342	Down ↓
LBLM1_21250	2840800000	4456800000	2983900000	3157500000	2054700000	2074300000	2137100000	2299400000	-0.649816	0.637361	Down ↓
LBLM1_20780	563220000	897140000	642680000	695360000	442090000	413210000	464900000	460510000	-0.65215	0.636331	Down ↓
LBLM1_07480	64577000	103020000	75943000	75788000	45803000	51547000	55619000	50222000	-0.652203	0.636308	Down ↓
LBLM1_19460	107940000	154270000	111780000	139000000	79297000	80803000	87913000	78232000	-0.652975	0.635968	Down ↓
LBLM1_19410	1320800000	1750600000	1270000000	1422300000	812820000	956210000	946930000	948770000	-0.653288	0.635829	Down ↓
LBLM1_16290	2085900000	2963300000	2005300000	2348200000	1429500000	1465400000	1529200000	1526700000	-0.659991	0.632882	Down ↓
LBLM1_01770	1266800000	2009300000	1310000000	1555800000	944250000	949260000	971600000	1003800000	-0.666758	0.629921	Down ↓
LBLM1_08050	771960000	1081300000	731430000	810250000	516290000	521760000	578320000	518840000	-0.669008	0.628939	Down ↓
LBLM1_21130	191320000	268270000	176550000	182500000	115350000	138560000	138610000	121660000	-0.670956	0.62809	Down ↓
LBLM1_18070	420830000	624760000	432490000	507060000	289860000	344020000	295790000	312910000	-0.675902	0.625941	Down ↓
LBLM1_15380	85873000	130960000	86687000	92337000	60231000	59009000	55976000	72450000	-0.676584	0.625645	Down ↓
LBLM1_00460	24555000	28978000	24708000	34371000	17582000	17438000	17183000	18171000	-0.678246	0.624925	Down ↓
LBLM1_03130	5805500000	5732400000	6140000000	6576800000	3990400000	3893600000	3590000000	3651600000	-0.681272	0.623615	Down ↓
LBLM1_00600	200140000	329760000	231160000	240820000	144130000	165680000	147330000	166610000	-0.68367	0.62258	Down ↓
LBLM1_21760	204590000	300640000	198410000	193700000	128000000	146780000	148210000	135600000	-0.683865	0.622495	Down ↓
LBLM1_07900	720330000	1083600000	671170000	870190000	516910000	481410000	534690000	543210000	-0.688172	0.62064	Down ↓
LBLM1_05310	1038700000	1511700000	1083200000	1289200000	704760000	769020000	787060000	794260000	-0.68826	0.620602	Down ↓
LBLM1_08730	226060000	314770000	206950000	209410000	125740000	167770000	148480000	151590000	-0.689363	0.620128	Down ↓
LBLM1_16750	206860000	319590000	233520000	255930000	157690000	152920000	160370000	158650000	-0.690182	0.619776	Down ↓
LBLM1_08040	207970000	312490000	196060000	205510000	137930000	139900000	151370000	142090000	-0.69059	0.6196	Down ↓
LBLM1_08530	11300000000	14900000000	10300000000	11400000000	6420700000	7740500000	8017300000	7490000000	-0.691094	0.619384	Down ↓
LBLM1_16010	888410000	1419400000	904670000	1079500000	617740000	665890000	699340000	674220000	-0.691742	0.619106	Down ↓
LBLM1_15740	286650000	462820000	314820000	326370000	200320000	223850000	215320000	218620000	-0.696535	0.617052	Down ↓
LBLM1_00060	785230000	1174600000	811880000	1021500000	590720000	548350000	581310000	618460000	-0.697626	0.616586	Down ↓
LBLM1_04890†	6223800000	8610200000	5713600000	6652100000	4187400000	4043500000	4269100000	4239400000	-0.700343	0.615426	Down ↓
LBLM1_03090	2147700000	3231300000	2226500000	2491200000	1356200000	1471600000	1673700000	1705500000	-0.701916	0.614755	Down ↓
LBLM1_21280	664670000	842080000	619530000	713480000	444350000	430580000	379350000	491150000	-0.702187	0.61464	Down ↓
LBLM1_02560	44374000	75578000	58227000	51555000	39810000	35527000	43254000	22518000	-0.703154	0.614228	Down ↓
LBLM1_03220	3788700000	5623200000	3819800000	4204400000	2617600000	2695900000	2661300000	2733300000	-0.703375	0.614134	Down ↓
LBLM1_18470	97922000	159580000	114130000	129350000	75203000	81592000	73967000	76579000	-0.704919	0.613477	Down ↓
LBLM1_17420	1848900000	2868200000	1837600000	2211400000	1239600000	1357700000	1429600000	1331400000	-0.71016	0.611252	Down ↓
LBLM1_18870	1092500000	1769300000	1180000000	1327800000	802730000	798720000	853790000	824000000	-0.711453	0.610705	Down ↓
LBLM1_10380	1112700000	1512500000	1065500000	1254200000	729970000	808650000	717890000	759110000	-0.713487	0.609844	Down ↓
LBLM1_18170	451220000	692510000	491760000	530960000	314600000	324210000	343460000	336640000	-0.715987	0.608789	Down ↓
LBLM1_09060	159960000	235710000	174580000	180480000	108410000	123240000	92145000	133110000	-0.7164	0.608614	Down ↓
LBLM1_16830	154250000	202070000	175810000	167710000	102650000	99537000	101060000	122630000	-0.716588	0.608535	Down ↓
LBLM1_20110	881930000	1182600000	797890000	964190000	541070000	635170000	555640000	596100000	-0.716988	0.608366	Down ↓
LBLM1_06980	51389000	85941000	55877000	75630000	38994000	43719000	42746000	38011000	-0.717706	0.608064	Down ↓
LBLM1_19510	68731000	87785000	61760000	83926000	53721000	44768000	44986000	40083000	-0.719277	0.607402	Down ↓
LBLM1_21090	89303000	132180000	88080000	80677000	55272000	66237000	60225000	55119000	-0.72037	0.606942	Down ↓
LBLM1_06930	1085500000	1178300000	1027800000	1169400000	708370000	602910000	652890000	742470000	-0.720864	0.606734	Down ↓
LBLM1_02890	200070000	316660000	188430000	237260000	140920000	143420000	146230000	141210000	-0.72091	0.606715	Down ↓
LBLM1_14500	1971300000	2869600000	1968800000	2101700000	1330800000	1363600000	1265800000	1440800000	-0.722426	0.606078	Down ↓
LBLM1_18880	3284600000	4672300000	3331400000	3698300000	2130000000	2341600000	2261300000	2336200000	-0.724642	0.605147	Down ↓
LBLM1_21430	721110000	898410000	717560000	765760000	447140000	491000000	471510000	466370000	-0.725914	0.604614	Down ↓
LBLM1_07060	216870000	369870000	227880000	266590000	155560000	195360000	146770000	155910000	-0.726167	0.604508	Down ↓
LBLM1_02960	339880000	507740000	356330000	397570000	229850000	258300000	263250000	216540000	-0.726452	0.604388	Down ↓
LBLM1_08830	572390000	864110000	574510000	631340000	382100000	413690000	402660000	394730000	-0.729912	0.602941	Down ↓
LBLM1_11330	134050000	122660000	138320000	135770000	77824000	84753000	63371000	92257000	-0.738212	0.599482	Down ↓
LBLM1_19590	192230000	304190000	200170000	247080000	135910000	153070000	139660000	137060000	-0.738245	0.599468	Down ↓
LBLM1_16570	2126400000	2847900000	1962200000	1982700000	1265100000	1282300000	1342200000	1450000000	-0.740183	0.598664	Down ↓
LBLM1_19580	292560000	411220000	261950000	331250000	176200000	206780000	199430000	194020000	-0.740228	0.598645	Down ↓
LBLM1_05480	377240000	586750000	428370000	480490000	259330000	276990000	284500000	298660000	-0.742407	0.597741	Down ↓
LBLM1_04120‡	423240000	612310000	417970000	501870000	277940000	286190000	294230000	304900000	-0.749283	0.594899	Down ↓
LBLM1_18220	368210000	613080000	366030000	475880000	269980000	254070000	272050000	287980000	-0.750002	0.594603	Down ↓
LBLM1_16990	1863900000	3135800000	1896900000	2290000000	1331700000	1263300000	1376300000	1488500000	-0.750683	0.594322	Down ↓
LBLM1_03380	2227700000	3302500000	2638400000	2319900000	1517800000	1642200000	1485600000	1586100000	-0.751111	0.594146	Down ↓
LBLM1_06360	1800100000	2935600000	1801800000	2283600000	1290000000	1252200000	1311200000	1367800000	-0.756577	0.591899	Down ↓
LBLM1_03230	7401100000	10600000000	7577100000	7874800000	4959300000	4855500000	4740000000	5228100000	-0.757882	0.591364	Down ↓
LBLM1_06350	322810000	500590000	339800000	339200000	198620000	250850000	270480000	167230000	-0.75997	0.590509	Down ↓
LBLM1_16740	1842900000	2760000000	1884300000	2079900000	1230200000	1276100000	1249300000	1296900000	-0.76181	0.589756	Down ↓
LBLM1_03390	4046300000	5781700000	4199400000	4676900000	2532100000	2817600000	2748500000	2903300000	-0.76567	0.58818	Down ↓
LBLM1_00100	254480000	393630000	274130000	285750000	152630000	174680000	192050000	190840000	-0.766311	0.587919	Down ↓
LBLM1_09430	189570000	275790000	192580000	220090000	118730000	138890000	121790000	136410000	-0.767403	0.587474	Down ↓
LBLM1_00690	132100000	159420000	129000000	151330000	86227000	63869000	76174000	109240000	-0.769281	0.58671	Down ↓
LBLM1_16980	2526300000	3981400000	2670000000	3148500000	1782500000	1837300000	1780900000	1802200000	-0.775078	0.584357	Down ↓
LBLM1_12010	118420000	146480000	104140000	123130000	71296000	67834000	80988000	67285000	-0.776082	0.583951	Down ↓
LBLM1_19040	79637000	113100000	76433000	89750000	53510000	53638000	54875000	47382000	-0.777366	0.583431	Down ↓
LBLM1_01540	88692000	103710000	63006000	78762000	46341000	47198000	54720000	46673000	-0.777611	0.583332	Down ↓
LBLM1_00580	165050000	254310000	179240000	217060000	134320000	116650000	110420000	114200000	-0.77825	0.583074	Down ↓
LBLM1_10360	3873800000	5810000000	3872400000	4651500000	2561300000	2680300000	2693300000	2680200000	-0.778431	0.583001	Down ↓
LBLM1_20900‡	65292000	59307000	42693000	42991000	28013000	39481000	27522000	27518000	-0.77915	0.58271	Down ↓
LBLM1_09470	1806800000	2750000000	1917500000	2131900000	1185400000	1294900000	1250000000	1276300000	-0.781545	0.581743	Down ↓
LBLM1_09220	92367000	163810000	101300000	117180000	59999000	85734000	73558000	56252000	-0.784608	0.58051	Down ↓
LBLM1_21230	73041000	110440000	77252000	82751000	55561000	42452000	47958000	52753000	-0.789477	0.578554	Down ↓
LBLM1_04150‡	136820000	182700000	132760000	139080000	79750000	90226000	88291000	83728000	-0.790061	0.578319	Down ↓
LBLM1_00550	5518900000	8433200000	5540000000	6268800000	3649900000	3734400000	3722500000	3788500000	-0.790326	0.578213	Down ↓
LBLM1_19150	58839000	95466000	63907000	89327000	45809000	48944000	42677000	39703000	-0.795936	0.575969	Down ↓
LBLM1_16950	1150000000	1775900000	1259400000	1357900000	725160000	800760000	809750000	847310000	-0.800341	0.574213	Down ↓
LBLM1_01470	183310000	235510000	188220000	160710000	98405000	123840000	109500000	108390000	-0.802691	0.573279	Down ↓
LBLM1_08910	73708000	93914000	60790000	64851000	38475000	45883000	40268000	42108000	-0.814647	0.568548	Down ↓
LBLM1_21030	150650000	223600000	146590000	171330000	78967000	93924000	107400000	112890000	-0.815933	0.568041	Down ↓
LBLM1_19780	718120000	1250000000	805440000	915330000	494420000	522010000	551630000	518800000	-0.821853	0.565715	Down ↓
LBLM1_21650	186350000	318530000	207190000	233180000	127240000	132170000	129600000	145650000	-0.822074	0.565628	Down ↓
LBLM1_12590	695940000	822920000	713640000	862130000	417060000	435620000	462900000	433150000	-0.823459	0.565085	Down ↓
LBLM1_01700	135020000	210530000	140230000	172200000	81489000	102040000	91591000	96669000	-0.82356	0.565046	Down ↓
LBLM1_05610	266120000	411760000	236800000	303220000	160100000	173050000	175570000	178640000	-0.825258	0.564381	Down ↓
LBLM1_00860	81387000	121930000	83244000	94280000	52062000	49491000	44872000	68395000	-0.82606	0.564067	Down ↓
LBLM1_11460	133460000	204840000	116990000	163000000	88174000	95774000	81782000	82726000	-0.827307	0.56358	Down ↓
LBLM1_12520	540220000	850880000	518440000	685990000	381560000	384310000	355470000	340600000	-0.828145	0.563253	Down ↓
LBLM1_19890	300140000	410210000	354010000	362220000	213640000	174300000	201350000	213790000	-0.828945	0.562941	Down ↓
LBLM1_10280	9052500000	13800000000	9575300000	10300000000	5572200000	6031600000	6167400000	6276800000	-0.829258	0.562819	Down ↓
LBLM1_14590	778610000	1238800000	878330000	897010000	532760000	512200000	557340000	528570000	-0.831802	0.561827	Down ↓
LBLM1_08750	376340000	622880000	389400000	452190000	227930000	272620000	274650000	257840000	-0.833445	0.561188	Down ↓
LBLM1_19260	34000000000	49000000000	34400000000	37600000000	21000000000	22000000000	21500000000	22400000000	-0.83484	0.560645	Down ↓
LBLM1_12510	985600000	1424200000	1005400000	1075900000	616380000	651470000	597770000	649720000	-0.836315	0.560072	Down ↓
LBLM1_08260	87402000	103930000	93411000	96029000	57373000	55138000	46139000	54351000	-0.838067	0.559392	Down ↓
LBLM1_06520	4005100000	5657200000	3887700000	4492900000	2508800000	2563600000	2561600000	2441300000	-0.840608	0.558408	Down ↓
LBLM1_19570	1119800000	1800400000	1166200000	1378400000	768690000	743200000	757620000	767050000	-0.847731	0.555658	Down ↓
LBLM1_03060	3442800000	4334800000	3327200000	4246100000	2034600000	2121300000	2110600000	2261400000	-0.848061	0.555531	Down ↓
LBLM1_17280	1771800000	2550600000	1785400000	1930000000	1060000000	1100000000	1083600000	1206300000	-0.853028	0.553622	Down ↓
LBLM1_09150	57928000	100970000	62996000	68654000	42830000	38714000	39585000	39641000	-0.853778	0.553334	Down ↓
LBLM1_09610	46691000	69410000	45937000	52596000	32648000	23656000	29749000	31226000	-0.871934	0.546414	Down ↓
LBLM1_18960	1094300000	1668400000	1106600000	1149200000	668300000	648580000	720050000	703900000	-0.872643	0.546145	Down ↓
LBLM1_09240	677470000	1116300000	697180000	848400000	437410000	478990000	432420000	473060000	-0.874139	0.545579	Down ↓
LBLM1_17130	8709800000	13200000000	9169400000	10100000000	5654500000	5546300000	5571200000	5666600000	-0.875933	0.544901	Down ↓
LBLM1_15600	157230000	241260000	147800000	190250000	70438000	164730000	89309000	72748000	-0.890807	0.539312	Down ↓
LBLM1_03470	1536100000	2690000000	1619600000	1982200000	1021800000	1078600000	1030000000	1079800000	-0.894737	0.537845	Down ↓
LBLM1_05520	158920000	287470000	174860000	263320000	119920000	122150000	127140000	105800000	-0.897018	0.536995	Down ↓
LBLM1_05260	4815400000	7462800000	4944500000	5320000000	2911600000	2956600000	3149400000	3080000000	-0.897939	0.536653	Down ↓
LBLM1_15990	532440000	718210000	451520000	534940000	253870000	277950000	311070000	340250000	-0.919015	0.52887	Down ↓
LBLM1_00140	514140000	809810000	526570000	670780000	346970000	320090000	317850000	346910000	-0.920769	0.528228	Down ↓
LBLM1_20960‡	103810000	142840000	122300000	97172000	72449000	55458000	67413000	49214000	-0.930673	0.524614	Down ↓
LBLM1_14920	5350000000	7309700000	5370000000	6660000000	3250000000	3149600000	3165300000	3303600000	-0.940065	0.521209	Down ↓
LBLM1_06390	573820000	1188500000	808440000	944170000	535520000	493210000	408140000	390720000	-0.943554	0.519951	Down ↓
LBLM1_20180	5198600000	7765800000	5070100000	6045200000	2936500000	3146300000	3182100000	3229200000	-0.94657	0.518864	Down ↓
LBLM1_00610	424940000	658750000	412280000	425880000	231350000	228290000	239910000	295540000	-0.949597	0.517777	Down ↓
LBLM1_00620	3959600000	5384500000	3989900000	4780000000	2282400000	2255800000	2336600000	2470500000	-0.954792	0.515916	Down ↓
LBLM1_07460	322200000	410650000	274840000	345820000	178600000	138810000	183010000	195820000	-0.959049	0.514396	Down ↓
LBLM1_00080	1415500000	1839700000	1288900000	1366100000	769830000	718620000	814850000	713440000	-0.970217	0.510429	Down ↓
LBLM1_09140	67220000	101710000	60046000	73000000	33873000	34737000	42550000	42077000	-0.978669	0.507448	Down ↓
LBLM1_21270	408020000	529140000	366400000	410770000	160440000	315100000	212420000	180120000	-0.981745	0.506367	Down ↓
LBLM1_14870	89279000	141040000	92407000	89005000	46728000	55613000	54249000	51644000	-0.983496	0.505753	Down ↓
LBLM1_07660	318870000	469790000	307690000	337590000	159760000	201120000	171590000	189510000	-0.989954	0.503494	Down ↓
LBLM1_16690	212320000	296920000	204320000	212050000	115290000	98655000	124840000	124790000	-0.997602	0.500832	Down ↓
LBLM1_19830	416960000	651380000	428030000	489400000	230660000	261420000	220310000	276710000	-1.00551	0.498094	Down ↓
LBLM1_03980	75690000	138050000	100170000	114670000	58509000	49014000	55637000	50114000	-1.00686	0.497629	Down ↓
LBLM1_00490	354630000	637680000	438550000	497520000	205520000	231460000	249410000	270480000	-1.01099	0.496204	Down ↓
LBLM1_02760	202500000	310410000	173700000	209000000	92218000	112140000	119220000	120220000	-1.01297	0.495526	Down ↓
LBLM1_03150	2885500000	4179700000	2600000000	2756700000	1525900000	1479600000	1580000000	1554400000	-1.0166	0.49428	Down ↓
LBLM1_19560	148100000	234590000	146170000	162780000	71508000	101250000	78630000	90003000	-1.0186	0.493596	Down ↓
LBLM1_17200	224280000	360210000	228130000	305140000	124690000	146630000	135540000	141300000	-1.02794	0.490409	Down ↓
LBLM1_15050	69805000	99840000	77886000	67554000	0	51942000	46999000	54442000	-1.0386	0.486799	Down ↓
LBLM1_03500	80701000	129890000	75484000	88163000	44898000	45793000	50951000	39986000	-1.04297	0.485328	Down ↓
LBLM1_02700	377240000	606670000	370650000	391520000	202240000	216340000	194250000	234010000	-1.04396	0.484995	Down ↓
LBLM1_09380	42308000	64446000	37596000	46176000	24025000	22549000	20325000	25411000	-1.04543	0.484501	Down ↓
LBLM1_14260	221670000	347220000	221820000	258080000	134030000	114660000	121620000	134310000	-1.05546	0.481145	Down ↓
LBLM1_15390	70340000	82006000	73610000	61864000	31873000	35631000	38553000	31969000	-1.06023	0.479557	Down ↓
LBLM1_20570	62766000	83698000	50831000	87299000	32298000	39405000	35159000	29382000	-1.06271	0.478731	Down ↓
LBLM1_21720	525530000	460850000	335180000	589980000	172860000	345020000	186360000	209260000	-1.06526	0.477887	Down ↓
LBLM1_14740	120840000	145230000	135880000	162030000	62964000	60892000	69141000	76041000	-1.06783	0.477035	Down ↓
LBLM1_19080	154050000	266810000	152660000	167040000	91351000	92389000	88136000	80558000	-1.07126	0.475902	Down ↓
LBLM1_02380	645620000	989940000	704180000	774220000	390420000	374410000	337970000	364990000	-1.0851	0.471358	Down ↓
LBLM1_05010	114130000	128410000	90238000	126380000	52417000	62123000	46293000	53476000	-1.0993	0.466743	Down ↓
LBLM1_10980	137350000	261440000	152680000	174020000	81365000	103460000	85571000	66733000	-1.10565	0.464691	Down ↓
LBLM1_08810	311610000	494660000	312020000	356780000	174220000	183990000	165420000	161070000	-1.10724	0.464181	Down ↓
LBLM1_15430	320910000	497870000	296360000	323060000	154070000	180500000	174100000	155650000	-1.11431	0.461911	Down ↓
LBLM1_04710	589030000	839930000	584270000	759850000	306520000	334240000	304760000	333470000	-1.11648	0.461216	Down ↓
LBLM1_01500	217400000	366310000	220050000	281580000	105940000	122280000	135700000	136440000	-1.11711	0.461017	Down ↓
LBLM1_20350	67767000	113340000	68881000	85146000	34798000	36372000	40974000	42233000	-1.11828	0.460643	Down ↓
LBLM1_03420	175320000	293680000	189260000	204460000	91206000	105930000	100650000	98864000	-1.12103	0.459767	Down ↓
LBLM1_03750‡	102700000	156660000	106360000	113340000	47694000	62679000	53635000	55310000	-1.12718	0.457809	Down ↓
LBLM1_06240	58188000	59209000	66021000	58497000	27229000	26035000	27655000	26824000	-1.16691	0.445375	Down ↓
LBLM1_18390	18200000000	28600000000	19100000000	21800000000	10400000000	9470000000	9432300000	9751800000	-1.1671	0.445315	Down ↓
LBLM1_08800	271840000	425340000	277280000	351600000	140710000	139530000	150270000	159440000	-1.16848	0.444889	Down ↓
LBLM1_19060	52537000	81786000	59257000	66494000	0	41453000	39048000	34991000	-1.17113	0.444074	Down ↓
LBLM1_09100	89010000	189180000	107760000	122240000	56080000	51962000	54433000	62321000	-1.17675	0.442346	Down ↓
LBLM1_04070‡	332920000	568480000	366310000	494860000	197700000	192150000	172540000	208430000	-1.19321	0.437327	Down ↓
LBLM1_22150	332470000	452680000	303430000	335290000	164950000	146290000	159640000	150950000	-1.19523	0.436718	Down ↓
LBLM1_07320	419990000	722300000	503120000	501200000	241130000	250900000	200260000	238450000	-1.20561	0.433586	Down ↓
LBLM1_05330	463020000	739510000	492330000	570610000	266520000	223380000	236250000	252630000	-1.21075	0.432043	Down ↓
LBLM1_04300†‡	1124500000	1751400000	1107800000	1296100000	537340000	579860000	551800000	605700000	-1.21481	0.430831	Down ↓
LBLM1_01320	221850000	368200000	217800000	279910000	113760000	123200000	102700000	127350000	-1.21983	0.429332	Down ↓
LBLM1_19600	89885000	116690000	58407000	95395000	36863000	39750000	35178000	41489000	-1.23334	0.425332	Down ↓
LBLM1_03410	132270000	251960000	166320000	167930000	74630000	64960000	72584000	93301000	-1.23389	0.425168	Down ↓
LBLM1_12480	305310000	539600000	330040000	426260000	173430000	174220000	169010000	158450000	-1.24597	0.421625	Down ↓
LBLM1_18100	172910000	241260000	172460000	182850000	81330000	87321000	79977000	73963000	-1.25418	0.419232	Down ↓
LBLM1_18810	431880000	566240000	408910000	430710000	160330000	247880000	199780000	158490000	-1.26161	0.417077	Down ↓
LBLM1_02060	2062700000	3260800000	1926500000	2290600000	903060000	1042300000	966180000	1050800000	-1.26773	0.415314	Down ↓
LBLM1_18940	702900000	1241200000	774120000	934900000	352810000	407400000	375580000	376150000	-1.27273	0.413876	Down ↓
LBLM1_02050	70927000	105080000	67146000	77409000	45546000	44201000	0	42555000	-1.27677	0.412719	Down ↓
LBLM1_05590	1841400000	2663100000	1507600000	1791700000	666510000	757160000	889910000	905440000	-1.27756	0.412494	Down ↓
LBLM1_07200	180680000	323140000	203580000	225020000	97497000	87295000	103570000	95484000	-1.28045	0.411666	Down ↓
LBLM1_21730	118890000	114420000	80790000	115450000	41936000	42273000	38919000	53036000	-1.28591	0.410113	Down ↓
LBLM1_10120	88843000	136530000	104420000	111300000	61204000	41198000	41814000	36020000	-1.2912	0.408612	Down ↓
LBLM1_00710	74344000	117400000	70800000	90199000	0	54124000	41758000	46852000	-1.30529	0.40464	Down ↓
LBLM1_15670	252960000	328620000	210880000	292710000	97933000	102590000	106560000	127410000	-1.32052	0.400392	Down ↓
LBLM1_14440	88505000	137130000	77521000	84600000	49057000	51195000	0	54566000	-1.32458	0.399267	Down ↓
LBLM1_03170	2608200000	4271200000	2593300000	3368700000	1351800000	1262300000	1230900000	1236500000	-1.33748	0.395712	Down ↓
LBLM1_03250	2716900000	4430000000	2598300000	3113100000	1175600000	1139600000	1138200000	1471800000	-1.38445	0.383037	Down ↓
LBLM1_04260†‡	832710000	1487600000	905600000	1180000000	438620000	444370000	347460000	444460000	-1.39536	0.380151	Down ↓
LBLM1_09640	661780000	1010000000	742330000	778890000	295640000	257000000	348770000	309550000	-1.39876	0.379255	Down ↓
LBLM1_06430	137680000	274070000	148540000	198480000	60761000	79531000	71604000	67359000	-1.44208	0.368036	Down ↓
LBLM1_19320	2390000000	1634300000	2426800000	2443800000	780720000	774950000	825440000	830630000	-1.46962	0.361077	Down ↓
LBLM1_08500	40034000	41572000	41539000	49908000	31331000	0	0	30818000	-1.47741	0.359133	Down ↓
LBLM1_07620	1463300000	2752600000	1503800000	1830200000	546030000	677100000	749790000	711760000	-1.49171	0.355591	Down ↓
LBLM1_07560	3000000000	4280800000	3039400000	3685700000	1160000000	1217500000	1280000000	1205100000	-1.52623	0.347182	Down ↓
LBLM1_21040	95423000	121190000	86080000	113010000	79823000	0	0	62366000	-1.54774	0.342045	Down ↓
LBLM1_08210	3117400000	4660800000	3363500000	3994300000	1234100000	1362800000	1282900000	1276800000	-1.55349	0.340684	Down ↓
LBLM1_11270	56892000	65032000	45041000	48070000	0	37855000	34186000	0	-1.57768	0.33502	Down ↓
LBLM1_12460	42166000	67203000	70141000	57206000	24669000	0	25546000	27519000	-1.60654	0.328385	Down ↓
LBLM1_02920	64982000	79396000	46099000	72596000	41961000	0	44071000	0	-1.61252	0.327027	Down ↓
LBLM1_04460‡	76540000	121000000	81917000	81810000	74247000	0	0	42658000	-1.62773	0.323597	Down ↓
LBLM1_06140	53717000	79482000	63604000	67232000	0	0	54394000	29521000	-1.65373	0.317818	Down ↓
LBLM1_18020	33446000	53850000	39796000	41735000	25694000	0	26955000	0	-1.68107	0.311852	Down ↓
LBLM1_07110	162120000	106010000	89500000	109180000	35416000	38542000	39412000	30591000	-1.69716	0.308393	Down ↓
LBLM1_01330	64714000	113940000	64095000	89236000	0	41401000	0	59045000	-1.7247	0.302562	Down ↓
LBLM1_16760	158290000	299950000	186520000	160460000	58435000	66100000	61560000	51396000	-1.76151	0.294939	Down ↓
LBLM1_14770	93301000	95160000	101910000	173020000	65459000	24536000	22228000	23336000	-1.77331	0.292537	Down ↓
LBLM1_21460	162000000	217990000	130790000	174840000	49261000	50965000	60884000	38117000	-1.783	0.290579	Down ↓
LBLM1_17470	100650000	150400000	104600000	107390000	0	0	60526000	55015000	-2.00273	0.249527	Down ↓
LBLM1_03240	1726300000	938680000	1590000000	1794900000	369690000	401730000	361580000	360070000	-2.01862	0.246793	Down ↓
LBLM1_15280	16340000	23353000	17648000	19057000	0	17382000	0	0	-2.13594	0.227519	Down ↓
LBLM1_03030	2087600000	1741500000	1827900000	2145600000	454550000	367590000	397190000	538290000	-2.15033	0.225261	Down ↓
LBLM1_18820	50683000	72599000	45889000	61754000	0	50602000	0	0	-2.19016	0.219127	Down ↓
LBLM1_02860	31429000	62383000	26813000	32927000	16901000	0	16509000	0	-2.20038	0.217581	Down ↓
LBLM1_01590	93796000	201320000	142830000	140290000	38848000	0	35150000	49544000	-2.22666	0.213653	Down ↓
LBLM1_18310	86041000	159730000	131480000	130460000	0	50123000	0	57028000	-2.24436	0.211047	Down ↓
LBLM1_19790	57060000	88540000	58056000	66843000	0	56934000	0	0	-2.24826	0.210478	Down ↓
LBLM1_09400	20317000	27373000	20256000	23300000	0	0	19035000	0	-2.26111	0.208612	Down ↓
LBLM1_02120	61784000	92756000	58027000	73820000	0	59345000	0	0	-2.27077	0.20722	Down ↓
LBLM1_14950	29792000	62344000	29947000	30119000	0	0	0	28947000	-2.3945	0.190188	Down ↓
LBLM1_15060	16169000	25005000	16241000	20934000	13901000	0	0	0	-2.49473	0.177424	Down ↓
LBLM1_06250	42969000	77609000	40062000	48113000	0	12613000	12058000	11302000	-2.53681	0.172323	Down ↓
LBLM1_19470	75671000	133080000	70690000	104010000	0	33949000	0	30720000	-2.5679	0.16865	Down ↓
LBLM1_20260	73710000	119720000	81423000	95148000	61331000	0	0	0	-2.59284	0.165759	Down ↓
LBLM1_15810	25140000	38713000	21925000	34433000	0	0	19530000	0	-2.62181	0.162464	Down ↓
LBLM1_07120	41816000	36452000	24285000	20143000	0	0	19090000	0	-2.6842	0.155588	Down ↓
LBLM1_16600	257520000	598090000	440430000	454540000	59505000	71110000	63521000	55195000	-2.8117	0.142428	Down ↓
LBLM1_04410‡	17425000	26478000	16626000	20156000	10961000	0	0	0	-2.87992	0.135849	Down ↓
LBLM1_18190	39007000	34224000	35167000	53548000	0	0	20727000	0	-2.96593	0.127987	Down ↓
LBLM1_19770†	173610000	114070000	177980000	95565000	13569000	21868000	13683000	20040000	-3.02057	0.12323	Down ↓
LBLM1_20040	42099000	43502000	43628000	46905000	19739000	0	0	0	-3.15755	0.112068	Down ↓
LBLM1_00830	162690000	229950000	144470000	186020000	0	73387000	0	0	-3.30066	0.101485	Down ↓
LBLM1_01460	104070000	166970000	120120000	140780000	0	46833000	0	0	-3.50567	0.0880419	Down ↓
LBLM1_16030	87091000	126740000	75292000	87121000	0	32284000	0	0	-3.54278	0.085806	Down ↓
LBLM1_01150	127600000	143880000	100420000	128620000	0	0	0	28764000	-4.12109	0.0574682	Down ↓
* Differentially expressed proteins (DEP) in the proteome of L. mucosae LM1 (p<0.05)
** The log2 fold-change have a range of (1, infinity/Inf) and (-infinity/-Inf, -1) indicating (up-regulation, activation) and (deactivation, down-regulation), respectively
† These proteins found in the exoproteome of L. mucosae LM1 (Valeriano et al. in review)
‡ DEP with putative role in secondary metabolite and exopolysaccharide biosynthesis (identified using antiSMASH ver. 3.0)
