# Supplementary material for: Proteomic View of the Crosstalk between Lactobacillus mucosae and Intestinal Epithelial Cells in Co-culture Revealed by Q Exactive-Based Quantitative Proteomics
Source: Front Microbiol. 2017 Dec 12;8:2459. doi: 10.3389/fmicb.2017.02459 (PMC5732961; doi:10.3389/fmicb.2017.02459)
Supplement: Supplementary file 4 [file Table_3.XLSX]

## Sheet: Sheet1
Table S3. Up- and down-regulated genes in KEGG-associated pathways from IPEC-J2 cell line after co-culture with L. mucosae LM1.
KEGG Pathway	Pathway Name	Up-regulated proteins	Down-regulated proteins	Total proteins
ssc01100	Metabolic pathways	26	69	95
ssc01200	Carbon Metabolism	4	22	26
ssc05010	Alzheimer's disease	10	13	23
ssc05016	Huntington's disease	13	7	20
ssc03040	Spliceosome	18	2	20
ssc03010	Ribosome	6	13	19
ssc05012	Parkinson's disease	11	8	19
ssc00190	Oxidative phosphorylation	9	9	18
ssc04145	Phagosome	10	7	17
ssc03013	RNA transport	10	7	17
ssc04530	Tight junction	7	9	16
ssc04141	Protein processing in endoplasmic reticulum	7	8	15
ssc01230	Biosynthesis of amino acids	1	13	14
ssc05169	Epstein-Barr virus infection	2	11	13
ssc05200	Pathways in cancer	4	9	13
ssc00010	Glycolysis/Gluconeogenesis	0	13	13
ssc03050	Proteasome	1	12	13
ssc04144	Endocytosis	4	9	13
ssc04932	Non-alcoholic fatty liver disease	5	7	12
ssc03015	mRNA surveillance pathway	9	3	12
ssc04810	Regulation of actin cytoskeleton	4	8	12
ssc04151	PI3K-Akt signaling pathway	3	8	11
ssc00230	Purine metabolism	0	11	11
ssc05152	Tuberculosis	4	7	11
ssc00071	Fatty acid degradation	5	5	10
ssc04261	Adrenergic signaling in cardiomyocytes	4	6	10
ssc00280	Valine, leucine and isoleucine degradation	5	5	10
ssc00020	Citrate cycle	1	8	9
ssc00620	Pyruvate metabolism	2	7	9
ssc04540	Gap junction	5	4	9
ssc04210	Apoptosis	1	8	9
ssc05034	Alcoholism	4	4	8
ssc04152	AMPK signaling pathway	4	4	8
ssc04260	Cardiac muscle contraction	4	4	8
ssc04612	Antigen processing and presentation	1	7	8
ssc05203	Viral carcinogenesis	2	6	8
ssc04915	Estrogen signaling pathway	0	8	8
ssc00330	Arginine and proline metabolism	2	6	8
ssc04022	cGMP-PKG signaling pathway	4	4	8
ssc05164	Influenza A	4	4	8
ssc05100	Bacterial invasion of epithelial cells	4	3	7
ssc01212	Fatty acid metabolism	4	3	7
ssc04066	HIF-1 signaling pathway	3	4	7
ssc05166	HTLV-I infection	3	4	7
ssc04510	Focal adhesion	3	4	7
ssc04142	Lysosome	6	1	7
ssc04114	Oocyte meiosis	4	3	7
ssc00240	Pyrimidine metabolism	0	7	7
ssc04015	Rap1 signaling pathway	1	6	7
